# Supplementary material for: Network Modeling for Post-Entry Management of Invasive Pest Species in the Philippines: The Case of the Colorado Potato Beetle, Leptinotarsa decemlineata (Say, 1824) (Coleoptera: Chrysomelidae)
Source: Insects. 2023 Aug 29;14(9):731. doi: 10.3390/insects14090731 (PMC10532276; doi:10.3390/insects14090731)
Supplement: Supplementary file 1 [file insects-14-00731-s001.zip]

Archive with 1 entries (1 files):
- insects-2457964-supplementary.pdf
